# Supplementary material for: An Amide Alkaloid Isolated from Ephedra sinica Ameliorates OVA-Induced Allergic Asthma by Inhibiting Mast Cell Activation and Dendritic Cell Maturation
Source: Int J Mol Sci. 2022 Nov 4;23(21):13541. doi: 10.3390/ijms232113541 (PMC9655655; doi:10.3390/ijms232113541)
Supplement: Supplementary file 1 [file ijms-23-13541-s001.zip]

Archive with 1 entries (1 files):
- ijms-1980779-supplementary.pdf
